# Supplementary material for: Cuticular hydrocarbons are associated with mating success and insecticide resistance in malaria vectors
Source: Commun Biol. 2021 Jul 26;4:911. doi: 10.1038/s42003-021-02434-1 (PMC8313523; doi:10.1038/s42003-021-02434-1)
Supplement: Supplementary file 3 — Supplementary Data 1 [file 42003_2021_2434_MOESM3_ESM.xlsx]

## Sheet: raw CHC profile data
	GC-MS DATA RESPONSE RATIOS RELATIVE TO PENTADECANE STANDARD
	Swarm ID	Day of collection	Group	11,15-Dime C31	11,21-Dime C33	11,23-Dime C35	11-Me C25	11-Me C27	11-Me C29	11-Me C31	11-Me C32	11-Me C33	11-Me C35	12-Me C30	12-Me C32	13,17-Dime C31	13,19-Dime C33	13-Me C25	13-Me C27	13-Me C29	13-Me C30	13-Me C31	13-Me C32	13-Me C33	13-Me C35	14-Me C30	14-Me C32	15-Me C29	15-Me C31	15-Me C32	15-Me C33	16-Me C32	17-Me C33	9-Me C29	9-Me C31	C29:1	C31:1	Dotriacontane	Hentriacontane	Heptacosane	Heptadecane	Hexacosane	Nonacosane	Octacosane	Pentacosane	Tetracosane	Triacontane	Tricosane	Tritriacontane
	1	1	Mated	0.00730356	0.00119696	0.000472259	0.000145002	0.000292717	0.0019067	0.00626099	0.000208884	0.00158613	8.04699e-05	0.000439685	0.000160014	0.0140377	0.00152272	0.000361034	0.000432114	0.00306445	0.000647577	0.0140432	0.000249614	0.00181757	0.000226447	0.000394275	0.000247454	0.00230671	0.00437743	0.00011194	0.00117163	8.73423e-05	0.000725042	0.00133265	0.000966484	0.00308998	0.000194977	0.00134097	0.0174921	0.10423	2.57023e-05	0.00893699	0.121872	0.0110802	0.0226835	0	0.00623007	0.00503118	0.00169889
	1	1	Mated	0.0155699	0.00224133	0.000922709	0.000139188	0.000302697	0.00280845	0.0184593	0.00041047	0.00293606	0.0001911	0.000610205	0.000339457	0.0278319	0.00311484	0.000260797	0.000325292	0.00426389	0.00105252	0.0278175	0.000553358	0.00386822	0.000396469	0.00066368	0.000422292	0.0031133	0.0102221	0.000306953	0.00264868	0.000250373	0.00185566	0.00155915	0.0021373	0.00325146	0.00021719	0.00350056	0.0305254	0.111358	3.61641e-05	0.00709838	0.163008	0.0134967	0.0183977	0	0.00969246	0.00453417	0.00272761
	2	1	Mated	0.0203902	0.0054017	0.00193257	0.000184202	0.000372112	0.0030925	0.0257609	0.000711089	0.00359193	0.000235147	0.000759534	0.000544577	0.0374398	0.00684268	0.000371007	0.000495878	0.00557044	0.00118215	0.0374497	0.000744412	0.00434296	0.000484158	0.00086389	0.000708129	0.00468495	0.0120602	0.000472029	0.00289865	0.000233974	0.00174852	0.00279336	0.0028127	0.00288686	0.000261717	0.00327871	0.0378281	0.168291	2.57022e-05	0.0113874	0.212979	0.0175243	0.0241435	0	0.0111189	0.00708753	0.00349873
	1	2	Mated	0.0157183	0.00215761	0.00106071			0.00151551	0.0225346	0.000633321	0.00327692	0.000147514	0.000633859	0.00046491	0.0268696	0.00267286			0.0026397	0.00136155	0.0270057	0.000548766	0.00385868	0.000753942	0.000591707	0.000777765	0.00207029	0.0099696	0.000477297	0.00315165	0.000258441	0.00195841	0.00132059	0.00299328	0.00294448	0.000360841	0.00226569	0.0266077	0.0995737	0	0.00528067	0.130366	0.0157303	0.0153731	0			0.00412687
	1	2	Mated	0.00874279	0.00124004	0.000551292			0.00212969	0.00986899	0.000308338	0.00144807	6.32489e-05	0.000468278	0.000155912	0.0186511	0.00166227			0.00362055	0.000679027	0.0186659	0.000260639	0.00177219	0.000187161	0.000460747	0.000226411	0.00245951	0.00637446	0.000107313	0.00119019	7.59324e-05	0.000680525	0.00129514	0.00134106	0.00208684	0.000119772	0.00113625	0.0199566	0.116885	0	0.00598433	0.118846	0.0114093	0.0236822	0.00175182			0.00150566
	1	2	Mated	0.01394	0.0021917	0.000818172			0.00269449	0.0174592	0.000389818	0.00243292	6.37168e-05	0.000592854	0.000288558	0.0257306	0.00307961			0.00385502	0.0008313	0.0257263	0.000517997	0.00321077	0.000389569	0.000497103	0.000350246	0.00295648	0.00878053	0.000273628	0.00204465	0.000173218	0.00126228	0.00143161	0.00208955	0.00206996	0.000223268	0.0016362	0.0281084	0.129829	0	0.00704492	0.131954	0.0133396	0.0293321	0.00229836			0.00267594
	1	2	Mated	0.0104992	0.00213824	0.000906853			0.00221328	0.0171752	0.000474307	0.00223912	0.000123476	0.000595344	0.000425977	0.022614	0.0025808			0.00315646	0.00105596	0.0226216	0.000388601	0.00270195	0.000396976	0.000536848	0.000388164	0.00239749	0.0086508	0.000285554	0.00198429	0.000374108	0.0014919	0.00140344	0.00154652	0.00515222	0.000439257	0.00121955	0.0262606	0.133953	0	0.00809556	0.147518	0.0140203	0.0335299				0.00248056
	1	2	Mated	0.0087198	0.00169605	0.00070187			0.00146165	0.0112473	0.000264595	0.00166047	0.000125904	0.00042146	0.000137067	0.0164683	0.0022403			0.00218891	0.000551347	0.0164384	0.000355035	0.00238808	0.000254386	0.000301715	0.000222018	0.00136342	0.00567844	0.000149836	0.00154802	0.000133971	0.00115851	0.000724932	0.0011475	0.00213373	0.000216311	0.00137859	0.024917	0.0780244	0	0.00420299	0.129244	0.00959511	0.0108736	0.000857464			0.00163791
	1	1	Late	0.00500398	0.000684644	0.000274554	0.000115941	0.000256107	0.000985905	0.0058564	0.00019728	0.000766099	4.16853e-05	0.000236527	8.52576e-05	0.0078137	0.00102189	0.000215321	0.000194116	0.00164965	0.000428567	0.00781806	0.000140035	0.00106623	0.000106434	0.000238355	0.0001188	0.00108681	0.00310673	3.38621e-05	0.000739392	5.09455e-05	0.000530167	0.000718448	0.000903652	0.00217558	0.000169876	0.00122433	0.0134108	0.0801413	2.08136e-05	0.00677168	0.0808322	0.00954118	0.0194737		0.00521539	0.00334717	0.00120451
	1	1	Late	0.00538023	0.000982304	0.000302103	0.000193346	0.000197734	0.00120071	0.00789556	0.000233862	0.0010678	3.57258e-05	0.00030108	0.000185243	0.00975115	0.00129263	0.000271542	0.000304511	0.00200677	0.000458106	0.0118558	0.00026428	0.00130367	9.17221e-05	0.000317235	0.000176221	0.00168165	0.00390915	8.96381e-05	0.000805164	5.37181e-05	0.000488175	0.000825512	0.000840656	0.00147522	0.000122801	0.00173821	0.0126104	0.0821997	1.85489e-05	0.00790097	0.0823267	0.0118558	0.0200948		0.00604522	0.00421809	0.000887165
	1	1	Late	0.00861509	0.00104291	0.000403558	0.000151142	0.000284707	0.0018172	0.0113445	0.000282774	0.00127269	8.90648e-05	0.000428523	0.000172432	0.0163723	0.00144718	0.000272917	0.000317024	0.00273682	0.000632509	0.0163435	0.000275105	0.00170193	0.000199127	0.000419188	0.00023297	0.00203134	0.00593871	0.000192119	0.00125054	0.000102889	0.000901611	0.00129415	0.00108874	0.00270662	0.000205982	0.0012397	0.0165716	0.0951334	6.677e-06	0.00623513	0.0988918	0.00986875	0.015876		0.00534096	0.00421554	0.00146825
	1	1	Late	0.0094466	0.00175025	0.000736867	0.000129754	0.000163155	0.00131569	0.0113905	0.000349546	0.00190908	7.99592e-05	0.000398624	0.000220754	0.0170073	0.00226913	0.000159971	0.000208611	0.00192277	0.000772193	0.0171942	0.000404205	0.00231628	0.00043318	0.000396857	0.000318087	0.00141232	0.00619656	0.000184571	0.00165664	0.000138223	0.00120317	0.000842301	0.00109565	0.00174859	0.000303705	0.0013965	0.0214926	0.0677461	4.88504e-05	0.00692048	0.105802	0.00964492	0.0146535		0.00678273	0.00263538	0.0019083
	1	1	Late	0.0109594	0.00211693	0.000894392	0.000103006	0.000218566	0.00163268	0.0180751	0.000389604	0.00281595	5.84514e-05	0.000439764	0.000284825	0.0197914	0.00265592	0.000186654	0.000341307	0.00266727	0.000781357	0.0198268	0.000421731	0.00350551	0.000407673	0.000495458	0.000390195	0.00207692	0.00752807	0.000240933	0.00225056	0.000131587	0.00139454	0.00110562	0.00146325	0.00239203	0.000200945	0.00209687	0.0352013	0.0845788	2.5662e-05	0.00535951	0.120395	0.00964279	0.0154709		0.00776354	0.00428171	0.00280599
	1	2	Late	0.00811296	0.00249538	0.00103975	7.95138e-05	9.56683e-05	0.0010708	0.0131126	0.0003754	0.00238419	6.44957e-05	0.000363949	0.000167157	0.0143487	0.00327007	0.000147541	0.000142681	0.00176254	0.000551054	0.0143616	0.000303596	0.00319462	0.000322653	0.000411223	0.000228821	0.00118	0.00530506	0.000132663	0.00189789	0.000100301	0.00120091	0.000746202	0.00124935	0.00166014	0.000147943	0.00221523	0.0288676	0.073844	1.46335e-05	0.00460939	0.120129	0.00963568	0.0115892		0.00717063	0.00224408	0.00221308
	2	2	Late	0.00526321	0.000769189	0.000265384			0.00146852	0.00724873	0.000193072	0.000975742	8.79e-06	0.000254247	7.38231e-05	0.0100246	0.00105259			0.00244756	0.000487995	0.0100243	0.000138206	0.00118208	0.000142695	0.00028357	0.000155266	0.00164692	0.00382847	9.35977e-05	0.000766474	6.7283e-05	0.000440471	0.000844585	0.000875651	0.00288364	0.000135831	0.000907102	0.0122402	0.116076		0.00732223	0.0874088	0.00935744	0.036728	0.00211516			0.00104017
	2	2	Late	0.00873147	0.00210029	0.000952023			0.00152726	0.0142558	0.000356742	0.00220143	8.52815e-05	0.000382885	0.00017692	0.0150999	0.00247704			0.00225167	0.000566216	0.0151014	0.000355989	0.00267064	0.000295307	0.000334512	0.000288822	0.00171834	0.00599142	0.000130347	0.00174904	2.94131e-05	0.00109955	0.000899737	0.00128159	0.0022992	0.000143777	0.00186195	0.0238452	0.0765808		0.00431423	0.0993025	0.00803349	0.0141869	0.00102626			0.0026747
	2	2	Late	0.00788888	0.00107985	0.000537838			0.00164756	0.00994142	0.000243556	0.00128639	5.94789e-05	0.00032621	0.00013376	0.0140697	0.00138843			0.00292733	0.000572688	0.0140736	0.000203429	0.00162816	0.000119163	0.000344362	0.000236668	0.00213326	0.00455542	0.000103697	0.00103204	2.87047e-05	0.000512214	0.00108106	0.00113323	0.00356156	0.000181186	0.00147617	0.0183206	0.16628		0.0110024	0.127487	0.0149884	0.050821	0.00328062			0.00108882
	2	2	Late	0.0052682	0.00117318	0.000577145			0.00094468	0.00893944	0.00016763	0.00141339	1.07521e-05	0.000248195	5.26168e-05	0.0100077	0.00149737			0.00146833	0.000386199	0.0100107	0.000282624	0.00199206	0.000202098	0.00026154	0.000187838	0.00107767	0.00422181	0.000144544	0.00135288	4.60778e-05	0.000839866	0.000643316	0.000875535	0.00174903	0.000110896	0.00164566	0.01364	0.0678032		0.00454296	0.0811465	0.00941026	0.0145077	0.00132407			0.00159415
	2	2	Late	0.00976632	0.00201885	0.000773027			0.00187105	0.0152572	0.000397061	0.00233291	8.29426e-05	0.000593084	0.000276438	0.0224142	0.00291535			0.00322267	0.000761814	0.0224434	0.000394834	0.00319128	0.000401516	0.000405129	0.000375872	0.00238619	0.00768609	0.000230521	0.00208362	0.000134793	0.00131825	0.00156241	0.00168991	0.00285122	0.000197333	0.00158306	0.0207462	0.137536		0.00782601	0.122947	0.0149411	0.0278191	0.00191487			0.00232896
	1	2	Late	0.00619233	0.00107356	0.000437108			0.0013812	0.00923694	0.000183485	0.00120648	5.58942e-05	0.000284293	0.000151376	0.0137772	0.00134164			0.00216645	0.000504131	0.0137812	0.000211855	0.0017967	0.000171659	0.000318242	0.0002269	0.00145717	0.00466935	0.000103108	0.00109842	0.000100037	0.000637241	0.000859364	0.00110101	0.00143828	0.000111328	0.00114916	0.0139894	0.0833012		0.00473467	0.0855539	0.00985186	0.0135908	0.00114348			0.00109736
	1	2	Late	0.00705506	0.00136913	0.000765722			0.0010903	0.0095902	0.000268694	0.00200898	3.90249e-05	0.000350676	0.000210778	0.0123059	0.00165951			0.00176766	0.000613719	0.0123054	0.000299362	0.00225677	0.000260776	0.000369658	0.00024984	0.00137717	0.00486012	0.000102463	0.00163491	5.35267e-05	0.000831117	0.000709233	0.000924418	0.00179052	0.000167218	0.00231037	0.0194338	0.0731103		0.00456654	0.0938531	0.00898257	0.01189	0.000948375			0.0019092
	1	2	Late	0.00647943	0.00142664	0.000557032			0.00138541	0.00937437	0.000294898	0.00141228	0.000121241	0.000362002	0.000145746	0.0141311	0.0019594			0.00213267	0.000553168	0.0141327	0.000311271	0.0019709	0.000251438	0.000328835	0.000247849	0.00152224	0.00465548	0.000140728	0.0012125	5.68662e-05	0.000769131	0.000945077	0.000961908	0.00220714	0.000159317	0.00166351	0.0200105	0.0827774		0.00609336	0.095658	0.010555	0.0158773	0.00120606			0.00179673
	1	2	Late	0.00975485	0.00162919	0.000642029			0.00169942	0.0126263	0.000302867	0.0016014	6.01024e-05	0.000419395	0.000221516	0.017919	0.00222143			0.00285987	0.000661888	0.0179289	0.000298224	0.00215982	0.000223872	0.000443931	0.000290481	0.00221406	0.00598768	0.000156297	0.00131532	9.80073e-05	0.000759659	0.00128006	0.00149731	0.00148428	0.000108462	0.00172689	0.0221397	0.122397		0.00635445	0.118654	0.012361	0.0147925	0.00120586			0.00193388
	3	2	Late	0.00718349	0.00153443	0.000796423			0.00123523	0.0114551	0.000233541	0.00153412	3.43279e-05	0.000365492	0.000163152	0.0134896	0.00204472			0.00207572	0.000458111	0.0134965	0.000264813	0.00193073	0.000274534	0.0003067	0.00021283	0.00144479	0.005157	0.000120693	0.00126288	4.7087e-05	0.000821012	0.000816258	0.00130707	0.00114756	0.000132112	0.001785	0.0178732	0.0824849		0.00392934	0.092661	0.00922023	0.0129189	0.000945654			0.00151386
	2	1	Peak	0.00295303	0.000910667	0.000333452	0.000111674	0.00020557	0.000585399	0.00290364	0.000176203	0.000648003	3.01874e-05	0.000153772	5.16733e-05	0.0050453	0.0011336	0.000158033	0.000173831	0.000935112	0.000341155	0.00505036	0.000210491	0.000910185	0.00011647	0.00023212	6.69186e-05	0.000754612	0.00169775	3.51621e-05	0.000551182	1.56553e-05	0.00027848	0.000713049	0.000686321	0.00136123	4.20091e-05	0.00142109	0.012447	0.0450799	9.98518e-06	0.0051109	0.0547197	0.00720697	0.00986304		0.00463462	0.00246663	0.00120188
	2	1	Peak	0.00640673	0.00109538	0.000356115	0.000127817	0.000284094	0.00165617	0.00867085	0.000167431	0.00113144	4.34761e-05	0.000363343	0.00011567	0.0148303	0.00130424	0.000281548	0.000274665	0.00258425	0.0005919	0.0148202	0.000256455	0.00138457	0.000129673	0.000431244	0.000142576	0.00188255	0.00461925	0.000101753	0.000988795	4.66262e-05	0.000628127	0.00120553	0.00150267	0.00314445	0.000190928	0.00170083	0.0146582	0.101003		0.00815473	0.0903867	0.0110548	0.0190003	0.00177903	0.00557475	0.00364357	0.00125502
	2	1	Peak	0.00650366	0.00126873	0.000652267	0.000150845	0.000226844	0.00133793	0.00660434	0.000321077	0.00134532	1.89263e-05	0.000368686	0.000166422	0.0115339	0.00155725	0.000266539	0.000404466	0.00222304	0.000725795	0.0115331	0.000349865	0.00174928	0.000170944	0.000404906	0.000260697	0.00205233	0.00413787	0.000173645	0.00112097	8.20489e-05	0.000614016	0.00126235	0.00147849	0.00211926	6.41694e-05	0.00215255	0.0271181	0.109021	8.89788e-06	0.00655411	0.122917	0.0146943	0.0128316		0.00865755	0.00388209	0.00233135
	2	1	Peak	0.00731552	0.00128333	0.000407979	0.000238307	0.000234384	0.00153804	0.00977922	0.000286673	0.00110085	5.38469e-05	0.000340493	0.000190145	0.0109023	0.00161301	0.000300695	0.000267813	0.00222474	0.000657287	0.0109013	0.000253914	0.00135983	0.000177695	0.000374181	0.000217123	0.00178628	0.0045327	0.000108336	0.000927328	6.46436e-05	0.000567989	0.00103766	0.000807485	0.00202288	0.00011875	0.00132041	0.0193707	0.0913633	1.44731e-05	0.00671594	0.0997055	0.0103869	0.0196987		0.00673574	0.00467101	0.00174801
	2	1	Peak	0.00750018	0.0012986	0.000435238	0.000148127	0.00014692	0.00136327	0.00919225	0.000203074	0.0011955	6.38951e-05	0.000435863	0.000152552	0.0136521	0.00154899	0.000165092	0.000261795	0.00219647	0.000546354	0.0136551	0.000292827	0.00152376	0.000182488	0.000348121	0.000168103	0.00160164	0.00457944	0.000129552	0.00103451	7.57696e-05	0.000619655	0.00102303	0.00105351	0.00303264	0.000156075	0.00127038	0.0176286	0.072615	3.58872e-05	0.00605268	0.0844949	0.00936486	0.014551		0.00578185	0.00331214	0.0019441
	2	1	Peak	0.0110141	0.00239773	0.00120665	7.78724e-05	0.000116065	0.00160511	0.0169806	0.000447342	0.00251799	2.78748e-05	0.000442138	0.000265864	0.0199019	0.00281951	0.000118101	0.000247333	0.00278079	0.000685561	0.0199114	0.000456085	0.00309861	0.000368726	0.000533692	0.000325755	0.00209245	0.00732964	0.000125994	0.00194947	8.76242e-05	0.00121283	0.0013959	0.00157281	0.00213439	0.000134949	0.00237044	0.031231	0.0882587	6.97312e-06	0.00520912	0.113561	0.00896064	0.0155245		0.0063022	0.00375074	0.00362687
	2	1	Peak	0.00639035	0.00199488	0.000868439	8.40675e-05	0.000147792	0.000822289	0.00760086	0.000278098	0.00155582	4.07028e-05	0.000241079	0.00017746	0.0110972	0.00258215	0.000147687	0.00019091	0.00141571	0.000429821	0.0111085	0.000289873	0.00201908	0.000249135	0.000268508	0.000201082	0.00109476	0.00404071	0.000103564	0.00118632	1.31328e-05	0.000643965	0.000842649	0.00114054	0.00197024	0.000188636	0.00183692	0.0262504	0.0559673	2.65124e-05	0.00442075	0.0898451	0.00762083	0.00839577		0.00540449	0.00206909	0.00287681
	2	1	Peak	0.0103896	0.00175927	0.000986452	0.000132379	0.000207376	0.00212255	0.0152562	0.000390111	0.00218909	0.000111541	0.000576686	0.000309199	0.0218911	0.00232467	0.000253729	0.000289162	0.00313854	0.000839078	0.0219072	0.000393478	0.00278432	0.00041437	0.00048278	0.000292583	0.00246309	0.00792221	0.000180023	0.0021134	0.000179532	0.00149116	0.00136326	0.00164048	0.00262999	0.000224956	0.00203935	0.0347202	0.0977137	8.79006e-06	0.00601908	0.161965	0.0117442	0.0158169		0.00844013	0.00314704	0.00282463
	2	1	Peak	0.00394514	0.00107957	0.00041741	9.39124e-05	0.000190854	0.00093467	0.00484776	0.000257865	0.0010077	4.6835e-05	0.000256229	0.000141793	0.0086066	0.0012379	0.000147397	0.000205638	0.00132274	0.00042927	0.00860048	0.000223496	0.00132277	0.000208092	0.000259986	0.000185568	0.0010153	0.0030728	6.82228e-05	0.000881489	4.19728e-05	0.000570093	0.000660916	0.000634227	0.00191387	0.000181796	0.00171058	0.0146859	0.046334	0	0.0055647	0.0688102	0.00796136	0.0105594		0.00598297	0.00315349	0.001777
	2	2	Peak	0.0108817	0.00206306	0.000849013			0.0018694	0.0140094	0.000343188	0.00205354	0.000128409	0.000437388	0.000204713	0.0204021	0.00285611			0.00306289	0.000712717	0.0204197	0.000230495	0.00267917	0.000375237	0.000515505	0.000288596	0.00233349	0.00700651	0.000183945	0.00174612	0.000114312	0.00115593	0.00120209	0.00132454	0.00162594	0.000198813	0.00269448	0.0324756	0.117656	0	0.00613197	0.167572	0.01519	0.0166361	0.00186571			0.00237557
	2	2	Peak	0.00514476	0.000748304	0.0002777			0.00126534	0.00514896	0.000175963	0.000968945	1.0976e-05	0.000298206	2.45382e-05	0.00895611	0.000983484			0.00209768	0.000504327	0.00895611	0.000121836	0.00115778	0.00011758	0.000242022	8.89893e-05	0.00154153	0.00328603	3.63084e-05	0.000737715	1.19738e-05	0.000361537	0.000795996	0.00115625	0.00151082	5.75885e-05	0.00113788	0.0172693	0.119178	0	0.00782138	0.111337	0.0125089	0.024338	0.00195709			0.00160918
	2	2	Peak	0.00954002	0.00210453	0.000692582			0.00198011	0.0149149	0.000370604	0.00188399	0.000106993	0.000489883	0.000197771	0.0212869	0.00251094			0.00310298	0.00061602	0.0212963	0.000379844	0.00248419	0.000292894	0.000493878	0.000285936	0.00232716	0.00716997	0.000202582	0.0017739	0.000111171	0.00112685	0.0012263	0.0014364	0.00163767	0.000106194	0.00227147	0.0236941	0.122463	0	0.00677889	0.13298	0.0132155	0.0202184	0.00153238			0.00207954
	2	2	Peak	0.00965641	0.00269773	0.00114211			0.00168173	0.0142359	0.000519849	0.00232587	5.71891e-05	0.000404198	0.000212707	0.0173495	0.00342895			0.00273123	0.000735044	0.017344	0.000385737	0.00296567	0.000397494	0.000524541	0.000336696	0.00194999	0.00744646	0.000277702	0.00225774	9.37704e-05	0.00157556	0.000710581	0.00145609	0.00298721	0.000201026	0.00241668	0.02647	0.0868608		0.00580809	0.108943	0.00936672	0.0163612				0.00281642
	note the values in these tables are NOT normalized to wing length
	Breeding site	Sex	Resistance group	11-Me C31	13-Me C29	13-Me C31	13-Me C33	15-Me C29	15-Me C31	15-Me C33	C27:1	C29:1	Hentriacontane	Nonacosane
	VK5	MALES	LR	0.0044335	0.000647297	0.00380484	0.00189753	0.00067968	0.00161539	0.000798948	0.0136036	0.0115423	0.0176748	0.0398517
	VK5	MALES	LR	0.00280092	0.00107377	0.00620583	0.000861306	0.000692811	0.0013349	0.000626936	0.0156502	0.0122483	0.0106022	0.0440989
	VK5	MALES	LR	0.00192762	0.000640308	0.00249938	0.000576565	0.000415273	0.000843798	0.00070976	0.0167746	0.011807	0.0133328	0.0415915
	VK5	MALES	LR	0.00149321	0.000294152	0.00133626	0.00125693	0.000316769	0.00090438	0.000407506	0.00676841	0.00470851	0.0037237	0.0150768
	VK5	MALES	LR	0.00445543	0.00101788	0.00475937	0.00137269	0.000637762	0.00204957	0.000917265	0.0185215	0.0148681	0.0133935	0.0545451
	VK5	MALES	HR	0.00341328	0.00109102	0.004617	0.00121735	0.000574694	0.00173804	0.000871406	0.0158883	0.0121682	0.0151394	0.0448154
	VK5	MALES	HR	0.0028516	0.000704802	0.00410049	0.000812988	0.000811368	0.00169473	0.000767433	0.0199296	0.0125341	0.015471	0.0453381
	VK5	MALES	HR	0.00546184	0.00118705	0.00537619	0.00132997	0.000834597	0.00252465	0.00114912	0.0177438	0.0154596	0.0137158	0.0506535
	VK5	MALES	HR	0.00503906	0.00109344	0.00570059	0.00133682	0.000799102	0.00203173	0.000951952	0.0202117	0.0181643	0.0190228	0.0708692
	VK5	MALES	HR	0.00378985	0.00137795	0.00968771	0.000955224	0.00103423	0.00253482	0.00125855	0.0201832	0.0145949	0.0142554	0.051331
				11-Me C31	13-Me C29	13-Me C31	13-Me C33	15-Me C29	15-Me C31	15-Me C33	C27:1	C29:1	Hentriacontane	Nonacosane	11-Me C33	13,19-Dime C33	13-Me C35	Heptadecane
	VK5	FEMALES	LR	0.00135899	0.000378804	0.00172137	0.000655706	0.00047118	0.00071777	0.000252641	0.0143015	0.010197	0.00919162	0.0436909	0.00101865	0.000899232	0.000656059	0.000201651
	VK5	FEMALES	LR	0.00167717	0.000455302	0.00204855	0.000724114	0.000364958	0.00111878	0.000528353	0.019983	0.0141583	0.0101566	0.0601144	0.000696608	0.000744733	9.00812e-05	0.000231246
	VK5	FEMALES	LR	0.00299641	0.000562275	0.00277703	0.000972627	0.00037106	0.00128056	0.000482937	0.0155837	0.0135683	0.00946534	0.0579339	0.000699548	0.000765056	8.28394e-05	0.000236964
	VK5	FEMALES	LR	0.00217017	0.000474295	0.00180901	0.000899389	0.00042063	0.000919371	0.000249662	0.016482	0.013994	0.0105129	0.060467	0.000662504	0.000726615	0.000182643	0.000260371
	VK5	FEMALES	LR	0.00208309	0.000515332	0.0020941	0.000667991	0.000530756	0.0010223	0.000470981	0.0122261	0.00921756	0.00818491	0.03967	0.000922068	0.00145489	0.000570197	0.000185356
	VK5	FEMALES	HR	0.00427328	0.000837635	0.00364745	0.00120063	0.000774013	0.00188852	0.000588573	0.0252762	0.02172	0.0139271	0.0848334	0.00099904	0.000820348	6.41935e-05	0.000255938
	VK5	FEMALES	HR	0.00375256	0.000766971	0.00383743	0.00101716	0.000642799	0.00184223	0.000529697	0.027689	0.0250684	0.0176473	0.0942122	0.00101896	0.000666578	0.000920146	0.000181718
	VK5	FEMALES	HR	0.00362073	0.00062468	0.00365437	0.0010874	0.000442342	0.0016063	0.000686788	0.0205923	0.0135587	0.010189	0.0553634	0.00109374	0.00143123	0.000732687	0.000225248
	VK5	FEMALES	HR	0.00501028	0.00079495	0.00410168	0.00123102	0.000606837	0.0018767	0.000789097	0.026103	0.0227285	0.0144618	0.107043	0.0016501	0.000904703	0.000105123	0.000309715
	VK5	FEMALES	HR	0.00214678	0.000546251	0.00226441	0.000857808	0.000458201	0.000943287	0.00045171	0.0161505	0.0126218	0.00853753	0.0443832	0.00100696	0.000857808	0.00067469	0.000226626
	note the values in these tables are NOT normalized to wing length

## Sheet: Wing length data
		Wing length data
		Swarming males (CHC experiments)				Males and females insecticide resistance intensity experiments
		Average wing length per pool of 5 males				Average wing length per pool of 5 mosquitoes
		Mated (n=40)	Peak (n=65)	Late (n=80)		Low IR (n=10)	High IR (n=10)
		2.8393	2.60911	2.6231		2.42049	2.57243
		2.7555	2.65626	2.6908		2.56195	2.64054
		2.7471	2.782	2.6363		2.47158	2.69293
		2.7932	2.66412	2.7034		2.49384	2.60387
		2.7492	2.57374	2.7069		2.43621	2.51873
		2.7443	2.86451	2.6322		2.64683	2.77571
		2.7474		2.6657		2.64368	2.804
		2.7254		2.7034		2.67198	2.85744
			2.804	2.6405		2.67512	2.80164
			2.71598	2.8009		2.52737	2.75371
			2.82601	2.8409
			2.65233	2.7191
			2.87237	2.7715
			2.80164	2.7191
			2.7427	2.7128
				2.6563

## Sheet: Male survival to permethrin
	SURVIVAL TIMES FOR MATED AND UNMATED SWARMING MALES
	2.5X PERMETHRIN
	TOTAL MINUTES EXPOSED	% ALIVE	% ALIVE
		MATED (N=18)	UNMATED (N=58)
	0	100	100
	30	100	84.4828
	60	94.4444	62.069
	90	88.8889	34.4828
	150	66.6667	25.8621
	210	55.5556	8.62069
	5X PERMETHRIN
	TOTAL MINUTES EXPOSED	Mated (n=64)	Unmated (n=68)
	0	100	100
	60	98.4375	94.1176
	90	84.375	77.9412
	120	70.3125	64.7059
	150	54.3324	42.6471
	180	30.3622	13.2353

## Sheet: qRT-PCR data
	qRT-PCR data normalized to rpl19
	CYP4G17			CYP4G16
	Low IR (n=27)	High IR (n=24)		Low IR (n=27)	High IR (n=21)
	0.016242	0.074282		0.012612	0.050279
	0.024144	0.054023		0.027913	0.037593
	0.033823	0.031641		0.025976	0.018355
	0.028202	0.039509		0.044658	0.021043
	0.022828	0.005234		0.031927	0.049589
	0.044315	0.051392		0.059155	0.062508
	0.023388	0.057641		0.027075	0.058854
	0.022642	0.03658		0.01609
	0.022682			0.014374
